# Supplementary material for: Gastrointestinal Parasites Affecting Non-Human Primates That Are Kept Ex Situ and Their Handlers in Different Brazilian Institutions: Diagnosis and Analysis of Risk Factors
Source: Pathogens. 2023 Nov 30;12(12):1410. doi: 10.3390/pathogens12121410 (PMC10745941; doi:10.3390/pathogens12121410)
Supplement: Supplementary file 1 [file pathogens-12-01410-s001.zip › Table S2.xlsx]

## Sheet: Planilha1
				Suplementary material 2: Univariate analysis of variables from animal management questionnaires associated with parasites detected in fecal samples from non-human primates in different Institutions in Brazil from March 2021 to June 2023
				Variables	Entamoebidae	p-value	Ciliophora	p-value	Parabasalia	p-value	Giardia duodenalis	p-value	Blastocystis sp.	p-value	Thin-shelled nematode eggs	p-value	Nematode larvae	p-value	Trichuris trichiura	p-value	Family Oxyuridae	p-value	Phylum Acanthocephalla	p-value	Hymenolepis sp.	p-value	Infraclass Trematoda	p-value	Total	p-value
				Primates’ occupational density in each enclosure
				1 animal (n=150)	14 (9.3%)	0.17	2 (1.3%)	1.00	16 (10.7%)	1.00	2 (1.3%)	0.59	1 (0.7%)	0.43	4 (2.7%)	0.02*	3 (2%)	0.29	1 (0.7%)	1.00	2 (1.3%)	0.25	6 (4%)	0.79	2 (1.3%)	0.1	2 (1.3%)	0.25	42 (28%)	0.00*
				More than 1 animal (n=309)	43 (13.9%)		4 (1.3%)		34 (11%)		2 (0.6%)		6 (1.9%)		26 (8.4%)		14 (4.5%)		2 (0.6%)		1 (0.3%)		11 (3.5%)		-		1 (0.3%)		125 (40.4%)
				Use of animals for research protocol purposes
				Yes (n=93)	9 (9.7%)	0.48	2 (2.1%)	0.35	29 (31.2%)	0.00*	1 (1.1%)	1.00	-	0.35	11 (11.8%)	0.03*	2 (2.1%)	0.54	-	1.00	-	1.00	-	0.03*	-	1.00	-	1.00	48 (51.6%)	0.00*
				No (n=366)	48 (13.1%)		4 (1.1%)		21 (5.7%)		3 (0.8%)		7 (1.9%)		19 (5.2%)		15 (4.1%)		3 (0.8%)		3 (0.8%)		17 (4.6%)		2 (0.5%)		3 (0.8%)		119 (32.5%)
				Animal feeding
				Natural (n=5)	-	1.00	-	1.00	-	1	-	1.00	-	1.00	-	1.00	-	1.00	-	1.00	1 (20%)	0.03*	-	1.00	-	1.00	-	1.00	1 (20%)	0.65
				Natural with supplementation with other food sources (n=454)	57 (12.6%)		6 (1.3%)		50 (11%)		4 (0.9%)		7 (1.5%)		30 (6.6%)		17 (3.7%)		3 (0.7%)		2 (0.4%)		17 (3.7%)		2 (0.4%)		3 (0.7%)		166 (36.6%)
				Food cleaning
				Only water (n=29)	1 (3.4%)	0.23	1 (3.4%)	0.32	-	0.05*	-	1.00	-	1.00	6 (20.7%)	0.00*	3 (10.3%)	0.08	-	1.00	-	1.00	3 (10.3%)	0.08	-	1.00	-	1.00	12 (41.4%)	0.55
				Water and chemicals (n=430)	56 (13%)		5 (1.2%)		50 (11.6%)		4 (0.9%)		7 (1.6%)		24 (5.6%)		14 (3.2%)		3 (0.7%)		3 (0.7%)		14 (3.2%)		2 (0.5%)		3 (0.7%)		155 (36%)
				Animal’s water source
				Natural (n=386)	44 (11.4%)	0.17	5 (1.3%)	1.00	44 (11.4%)	0.54	4 (1%)	1.00	6 (1.5%)	1.00	27 (7%)	0.44	8 (2.1%)	0.00*	1 (0.2%)	0.06	1 (0.2%)	0.06	17 (4.4%)	0.08	2 (0.5%)	1.00	3 (0.8%)	1.00	137 (35.5%)	0.35
				Treated water used for public supply (n=73)	13 (17.8%)		1 (1.4%)		6 (8.2%)		-		1 (1.4%)		3 (4.1%)		9 (12.3%)		2 (2.7%)		2 (2.7%)		-		-		-		30 (41.1%)
				Quarentine
				Yes (n=368)	41 (11.1%)	0.1	4 (1.1%)	0.34	45 (12.2%)	0.08	2 (0.5%)	0.17	6 (1.6%)	1.00	14 (3.8%)	0.00*	9 (2.4%)	0.00*	-	0.00*	1 (0.3%)	0.1	17 (4.6%)	0.03*	2 (0.5%)	1.00	2 (0.5%)	0.48	119 (32.3%)	0.00*
				No (n=91)	16 (17.6%)		2 (2.2%)		5 (5.5%)		2 (2.2%)		1 (1.1%)		16 (17.6%)		8 (8.8%)		3 (3.3%)		2 (2.2%)		-		-		1 (1.1%)		48 (52.7%)
				Enclosure floor
				Enclosure with totally or partially bare soil and/or with natural cover (n=295)	38 (12.8%)	0.76	3 (1%)	0.67	18 (6.1%)	0.00*	1 (0.3%)	0.13	6 (2%)	0.42	6 (2%)	0.00*	10 (3.4%)	0.61	1 (0.3%)	0.29	1 (0.3%)	0.29	14 (4.7%)	0.12	2 (0.7%)	0.53	2 (0.7%)	1.00	87 (29.5%)	0.00*
				Enclosure with exclusively cemented soil / masonry (n=164)	19 (11.6%)		3 (1.8%)		32 (19.5%)		3 (1.8%)		1 (0.6%)		24 (14.6%)		7 (4.3%)		2 (1.2%)		2 (1.2%)		3 (1.8%)		-		1 (0.6%)		80 (48.8%)
				Animals presenting gastrointestinal disorder symptoms in the previous six months
				Yes (n=287)	26 (9.1%)	0.00*	4 (1.4%)	1	24 (8.4%)	0.03*	2 (0.7%)	0.63	4 (1.4%)	1	16 (5.6%)	0.33	5 (1.7%)	0.00*	-	0.05*	1 (0.3%)	0.55	14 (4.9%)	0.12	2 (0.7%)	0.53	2 (0.7%)	1.00	87 (30.3%)	0.00*
				No (n=172)	31 (18%)		2 (1.2%)		26 (15.1%)		2 (1.2%)		3 (1.7%)		14 (8.1%)		12 (7%)		3 (1.7%)		2 (1.2%)		3 (1.7%)		-		1 (0.6%)		80 (46.5%)
				Periodicity of antiparasitic drugs supplied to animals
				Once a year (n=332)	42 (12.7%)	0.87	2 (0.6%)	0.05*	41 (12.3%)	0.13	4 (1.2%)	0.57	5 (1.5%)	1	7 (2.1%)	0.00*	5 (1.5%)	0.00*	1 (0.3%)	0.18	1 (0.3%)	0.18	13 (3.9%)	1	2 (0.6%)	1.00	2 (0.6%)	1.00	93 (28%)	0.00*
				Not administered (n=127)	15 (11.8%)		5 (3.9%)		9 (7.1%)		-		2 (1.6%)		23 (18.1%)		12 (9.4%)		2 (1.6%)		2 (1.6%)		4 (3.1%)		-		1 (0.8%)		74 (58.3%)
				Coproparasitological examinations performed in animals
				Defined routine (n=434)	51 (11.8%)	0.1	6 (1.4%)	1	46 (10.6%)	0.33	4 (0.9%)	1.00	6 (1.4%)	0.32	30 (6.9%)	0.39	16 (3.7%)	1	3 (0.7%)	1	3 (0.7%)	1	17 (3.9%)	0.61	2 (0.5%)	1.00	3 (0.7%)	1.00	160 (36.9%)	0.4
				Indefinite routine (n=25)	6 (24%)		-		4 (16%)		-		1 (4%)		-		1 (4%)		-		-		-		-		-		7 (28%)
				Procedures applied to animals who tested positive for gastrointestinal parasites
				Treatment applied only to infected individuals (n=77)	8 (10.4%)	0.7	2 (2.6%)	0.26	2 (2.6%)	0.00*	-	1.00	-	0.6	9 (11.7%)	0.07	11 (14.3%)	0.00*	2 (2.6%)	0.07	2 (2.6%)	0.07	3 (3.9%)	1	-	1	-	1.00	35 (45.4%)	0.09
				Treatment applied to individuals and other procedures (n=382)	49 (12.8%)		4 (1%)		48 (12.6%)		4 (1%)		7 (1.8%)		21 (5.5%)		6 (1.6%)		1 (0.3%)		1 (0.3%)		14 (3.7%)		2 (0.5%)		3 (0.8%)		132 (34.5%)
				Enclosures’ hygienization
				Dry cleaning (n=201)	8 (4%)	0.00*	2 (1%)	0.69	7 (3.5%)	0.00*	1 (0.5%)	0.63	1 (0.5%)	0.14	7 (3.5%)	0.02*	11 (5.5%)	0.08	-	0.25	1 (0.5%)	1	16 (8%)	0.00*	2 (1%)	0.19	1 (0.5%)	1.00	48 (23.9%)	0.00*
				Dry cleaning and wet cleaning (n=258)	49 (19%)		4 (1.5%)		43 (16.7%)		3 (1.2%)		6 (2.3%)		23 (8.9%)		6 (2.3%)		3 (1.2%)		2 (0.8%)		1 (0.4%)		-		2 (0.8%)		119 (46.1%)
				Post-infection vacant period in enclosures
				Yes (n=221)	14 (6.3%)	0.00*	1 (0.4%)	0.21	12 (5.4%)	0.00*	1 (0.4%)	0.62	2 (0.9%)	0.45	4 (1.8%)	0.00*	11 (5%)	0.21	1 (0.4%)	1.00	3 (1.3%)	0.11	13 (5.9%)	0.02*	2 (0.9%)	0.23	1 (0.4%)	1.00	45 (20.4%)	0.00*
				No (n=238)	43 (18.1%)		5 (2.1%)		38 (16%)		3 (1.3%)		5 (2.1%)		26 (10.9%)		6 (2.5%)		2 (0.8%)		-		4 (1.7%)		-		2 (0.8%)		122 (51.3%)
				Fisher Exact: *p ≤ 0.05
